# Supplementary material for: An Exploratory Study on the Physical Activity Health Paradox—Musculoskeletal Pain and Cardiovascular Load during Work and Leisure in Construction and Healthcare Workers
Source: Int J Environ Res Public Health. 2022 Feb 26;19(5):2751. doi: 10.3390/ijerph19052751 (PMC8910306; doi:10.3390/ijerph19052751)
Supplement: Supplementary file 1 [file ijerph-19-02751-s001.zip]

Archive with 1 entries (1 files):
- ijerph-1549288-supplementary.pdf
